# Supplementary material for: Toll of Chronic Metabolic Acidosis at Molecular, Cellular, and Systemic Levels: A Conceptual Framework to Revisit Type 2 Diabetes (T2D) Pathophysiology
Source: Biomedicines. 2026 Apr 15;14(4):901. doi: 10.3390/biomedicines14040901 (PMC13113581; doi:10.3390/biomedicines14040901)
Supplement: Supplementary file 1 [file biomedicines-14-00901-s001.zip]

Archive with 1 entries (1 files):
- biomedicines-4135127-supplementary.pdf
